# Supplementary material for: A Norrin/Wnt surrogate antibody stimulates endothelial cell barrier function and rescues retinopathy
Source: EMBO Mol Med. 2021 Jun 9;13(7):e13977. doi: 10.15252/emmm.202113977 (PMC8261507; doi:10.15252/emmm.202113977)
Supplement: Supplementary file 4 — Table EV1 [file EMMM-13-e13977-s004.xlsx]

## Sheet: Sheet1
Table EV1: List of the primer sequences used for qRT-PCR.
mFzd4	FWD	5’ – CGCCGCTCATCCAGTACGGC – 3’
	REV	5’ – ACGGGCCGATGGGGATGTTG – 3’
mTspan12	FWD	5’ – TGGCAGTTTCTGCTTGGATGAGGG – 3’
	REV	5’ – ACGGGGTGAACCACGGGGAA – 3’
mGapdh	FWD	5’ – GGGTGAGGCCGGTGCTGAGT – 3’
	REV	5’ – TCGGCAGAAGGGGCGGAGAT – 3’
mAxin2	FWD	5’ – CAGGAGGATGCTGAAGGCTC – 3’
	REV	5’ – GCAGGCAAATTCGTCACTCG – 3’
mCyclo	FWD	5’ – GGAGATGGCACAGGAGGAA – 3’
	REV	5’ – GCCCGTAGTGCTTCAGCTT – 3’
mZo-1	FWD	5’ – GCCGCTAAGAGCACAGCAA – 3’
	REV	5’ – TCCCCACTCTGAAAATGAGGA – 3’
mCldn5	FWD	5’ – GCAAGGTGTATGAATCTGTGCT – 3’
	REV	5’ – GTCAAGGTAACAAAGAGTGCCA – 3’
mCldn3	FWD	5’ – ACCAACTGCGTACAAGACGAG – 3’
	REV	5’ – CAGAGCCGCCAACAGGAAA – 3’
mMal	FWD	5’ – GTGGCTGCCCTATTTTACCTC – 3’
	REV	5’ – AGTGACCACGTAGGCAAACAC – 3’
mScin	FWD	5’ – GTGTGGAGGGTCGAGAAGC – 3’
	REV	5’ – TAGGCGTCTCCGACGTAAAAG – 3’
mRerg	FWD	5’ – CACCAGGCAACCATAGACGAT – 3’
	REV	5’ – TGATGTCGTAAACCAACACGAA – 3’
mNfatc2	FWD	5’ – TCATCCAACAACAGACTGCCC – 3’
	REV	5’ – GGGAGGGAGGTCCTGAAAACT – 3’
mCdh5	FWD	5’ – CCACTGCTTTGGGAGCCTT – 3’
	REV	5’ – GGCAGGTAGCATGTTGGGG – 3’
mLrp5	FWD	5’– CCTGGACCAGCCAAGGGCCA –3’
	REV	5’– CGCTCGATCCGGGGTGCTTC –3’
mAngpt2	FWD	5' – CAGCCACGGTCAACAACTC – 3'
	REV	5' – CTTCTTTACGGATAGCAACCGAG – 3'
