# Supplementary material for: A Norrin/Wnt surrogate antibody stimulates endothelial cell barrier function and rescues retinopathy
Source: EMBO Mol Med. 2021 Jun 9;13(7):e13977. doi: 10.15252/emmm.202113977 (PMC8261507; doi:10.15252/emmm.202113977)
Supplement: Supplementary file 5 — Table EV2 [file EMMM-13-e13977-s003.xlsx]

## Sheet: Sheet1
Table EV2: Genes identified via RNASeq as differentially expressed (FDR adjusted p-value < 0.1) following F4L5.13 or NDP treatment in bEnd.3 cells.
F4L5.13 8hour	F4L5.13 24hour	NDP 8hour	NDP 24hour
Acer2	Acer2	Adat3	Acer2
Aqp1	Agpat2	Atl1	Aqp1
Arl4a	Aif1l	Axin2	Axin2
Atl1	Angpt2	Bmp2	Bmp2
Axin2	Ankrd33b	Cfap44	Fabp4
Bmp2	Ano1	Fut4	Gad2
Bmx	Aqp1	Gm8203	Has2
Cbx3-ps6	Areg	Hsf2bp	Il6
Chrna1	Arl4a	Kcnh1	Kcnh1
Il16	Atl1	Lars2	Lars2
Il6	Axin2	Mxra8	Mal
Irx3	B230307C23Rik	Nfatc2	Npnt
Ism1	Bdnf	Pgk1-rs7	Pgk1-rs7
Kcnh1	Bmp2	Plxnb1	Pkib
Mal	Bmper	Rnf207	Plxnb1
Mmp24	Bmx	Scin	Rerg
Myl4	Camk2b	Sesn3	Scin
Nfatc2	Camk4	Smyd3	Sesn3
Nfil3	Casz1	Tbc1d10c	Sned1
Ngf	Celsr2		Sparcl1
Npnt	Chrna1		Sprr1a
Npr3	Clec14a		Vil1
Olfml2a	Col11a1
P2ry1	Colca2
Plxnb1	Cxcl5
Rerg	Cyp26b1
Scin	Dapk2
Sec14l2	Dipk2b
Sesn3	Eogt
Sparcl1	Exoc6b
Syt13	Fabp4
Tcf7	Fam102a
Trabd2b	Fam131b
Vil1	Fbln5
	Fzd6
	Gad2
	Gbp5
	Grem1
	Gstcd
	Gstm1
	Has2
	Hrct1
	Id2
	Il16
	Il17rd
	Il6
	Il6ra
	Ism1
	Jag2
	Kcnh1
	Kcnj2
	Kcnk5
	Lipm
	Mal
	Meis2
	Mmp10
	Mmp24
	Morc4
	Mpzl3
	Mrs2
	Mxi1
	Myl4
	Nfatc2
	Nfatc4
	Nfil3
	Ngf
	Nkx2-3
	Npnt
	Npr3
	Olfm2
	P2ry1
	Pcdh17
	Pf4
	Pgk1-rs7
	Pilrb1
	Plac8
	Plxnb1
	Pparg
	Prg2
	Reep1
	Rerg
	Rybp
	Scin
	Sesn3
	Sned1
	Sparcl1
	Sprr1a
	St8sia4
	Tcf7
	Tgfb2
	Thbs3
	Tmem200a
	Tmprss11e
	Trabd2b
	Trim16
	Unc13b
	Vil1
